# Supplementary material for: The ChEMBL Database in 2023: a drug discovery platform spanning multiple bioactivity data types and time periods
Source: Nucleic Acids Res. 2023 Nov 2;52(D1):D1180–92. doi: 10.1093/nar/gkad1004 (PMC10767899; doi:10.1093/nar/gkad1004)
Supplement: gkad1004_Supplemental_Files [file gkad1004_supplemental_files.zip]

Archive with 2 entries (2 files):
- Supplementary_File_S1.pdf
- Supplementary_File_S2.pdf
